# Supplementary material for: Linking patient outcome to high throughput protein expression data identifies novel regulators of colorectal adenocarcinoma aggressiveness
Source: F1000Res. 2015 Apr 24;4:99. [Version 1] doi: 10.12688/f1000research.6388.1 (PMC4457132; doi:10.12688/f1000research.6388.1)
Supplement: Raw data of identified protein expression and signaling changes statistically associated with patient outcome — Detailed legends describing the each data files are can be found in the .txt file provided. [file f1000research-4-6853-s0000.tgz]

Archive with 1 entries (1 files):
- af99a3fb-824a-4a90-8641-0e05e0083982_Raw_data.zip
